# Supplementary material for: Grain Characteristics, Moisture, and Specific Peptides Produced by Ustilaginoidea virens Contribute to False Smut Disease in Rice (Oryza sativa L.)
Source: Biomolecules. 2023 Apr 12;13(4):669. doi: 10.3390/biom13040669 (PMC10136112; doi:10.3390/biom13040669)
Supplement: Supplementary file 1 [file biomolecules-13-00669-s001.zip]

Archive with 1 entries (1 files):
- biomolecules-2183569-supplementary.pdf
